# Supplementary material for: Gas Sensors Based on Porous Ceramic Bodies of MSnO3 Perovskites (M = Ba, Ca, Zn): Formation and Sensing Properties towards Ethanol, Acetone, and Toluene Vapours
Source: Molecules. 2022 Apr 30;27(9):2889. doi: 10.3390/molecules27092889 (PMC9105071; doi:10.3390/molecules27092889)
Supplement: Supplementary file 1 [file molecules-27-02889-s001.zip]

Archive with 1 entries (1 files):
- molecules-1656429-SI.pdf
